# Supplementary material for: Increased O-GlcNAcylation by Upregulation of Mitochondrial O-GlcNAc Transferase (mOGT) Inhibits the Activity of Respiratory Chain Complexes and Controls Cellular Bioenergetics
Source: Cancers (Basel). 2024 Mar 5;16(5):1048. doi: 10.3390/cancers16051048 (PMC10930986; doi:10.3390/cancers16051048)
Supplement: Supplementary file 1 [file cancers-16-01048-s001.zip]

Archive with 2 entries (2 files):
- cancers-2826233-Western blotting.pdf
- Supplementary Table S1_All identified mOGT ETC substrate candidates.xlsx
